# Supplementary material for: Synthesis of Cyclohepta[b]indoles by (4 + 3) Cycloaddition of 2-Vinylindoles or 4H-Furo[3,2-b]indoles with Oxyallyl Cations
Source: J Org Chem. 2020 Jan 24;85(5):3265–76. doi: 10.1021/acs.joc.9b03117 (PMC7997566; doi:10.1021/acs.joc.9b03117)
Supplement: Supplementary file 1 — jo9b03117_si_001.cif [file jo9b03117_si_001.cif]

data_publication_text
loop_
_publ_contact_author_name          
_publ_contact_author_address
_publ_contact_author_email  
'Pirovano, Valentina'
;     
 Universita' degli Studi di Milano, Dipartimento di Scienze Farmaceutiche, 
 Sezione di Chimica Generale e Organica A. Marchesini,
 via Venezian, 21, 20133 Milano, Italy
; 
 'valentina.pirovano@unimi.it'
loop_
_publ_author_name
_publ_author_address
'Pirovano, Valentina'
;     
 Universita' degli Studi di Milano, Dipartimento di Scienze Farmaceutiche, 
 Sezione di Chimica Generale e Organica A. Marchesini,
 via Venezian, 21, 20133 Milano, Italy
; 
'Brambilla, Elisa'
;     
 Universita' degli Studi di Milano, Dipartimento di Scienze Farmaceutiche, 
 Sezione di Chimica Generale e Organica A. Marchesini,
 via Venezian, 21, 20133 Milano, Italy
; 
'Moretti, Andrea'
;     
 Universita' degli Studi di Milano, Dipartimento di Scienze Farmaceutiche, 
 Sezione di Chimica Generale e Organica A. Marchesini,
 via Venezian, 21, 20133 Milano, Italy
;
'Rizzato, Silvia'
;
 Universita' degli Studi di Milano, Dipartimento di Chimica, 
 via Golgi, 19, 20133 Milano, Italy
;
'Abbiati, Giorgio'
;     
 Universita' degli Studi di Milano, Dipartimento di Scienze Farmaceutiche, 
 Sezione di Chimica Generale e Organica A. Marchesini,
 via Venezian, 21, 20133 Milano, Italy
; 

'Nava, Donatella'
;     
 Universita' degli Studi di Milano, Dipartimento di Scienze Farmaceutiche, 
 Sezione di Chimica Generale e Organica A. Marchesini,
 via Venezian, 21, 20133 Milano, Italy
;
'Rossi, Elisabetta'
;     
 Universita' degli Studi di Milano, Dipartimento di Scienze Farmaceutiche, 
 Sezione di Chimica Generale e Organica A. Marchesini,
 via Venezian, 21, 20133 Milano, Italy
; 
_publ_requested_journal          'The Journal of Organic Chemistry'
_publ_section_title
;
 Synthesis of cyclohepta[b]indoles by (4+3) 
 cycloaddition of 2-vinylindoles or 4H-furo [3,2-b]
 indoles with oxyallyl cations
;
data_6a
#----------------------------------------------------------------------------#
#                   CHEMICAL INFORMATION                                     #
#----------------------------------------------------------------------------#
 
_chemical_formula_moiety                'C18 H17 N O4'
_chemical_formula_sum                   'C18 H17 N O4'
_chemical_formula_weight                311.33
 
#----------------------------------------------------------------------------#
#                   UNIT CELL INFORMATION                                    #
#----------------------------------------------------------------------------#
 
_symmetry_cell_setting                  monoclinic
_symmetry_space_group_name_H-M          'C 2/c'
_symmetry_space_group_name_Hall         '-C 2yc'
_symmetry_Int_Tables_number             15
loop_
    _symmetry_equiv_pos_as_xyz
'x, y, z'
'-x, y, -z+1/2'
'x+1/2, y+1/2, z'
'-x+1/2, y+1/2, -z+1/2'
'-x, -y, -z'
'x, -y, z-1/2'
'-x+1/2, -y+1/2, -z'
'x+1/2, -y+1/2, z-1/2'
 
_cell_length_a                          15.549(8)
_cell_length_b                          11.015(6)
_cell_length_c                          17.360(9)
_cell_angle_alpha                       90
_cell_angle_beta                        95.236(8)
_cell_angle_gamma                       90
_cell_volume                            2961(3)
_cell_formula_units_Z                   8
_cell_measurement_temperature           296(2)
_cell_measurement_reflns_used           9693
_cell_measurement_theta_min             2.3
_cell_measurement_theta_max             31.3
_cell_measurement_wavelength            0.71073
 
#----------------------------------------------------------------------------#
#                   CRYSTAL INFORMATION                                      #
#----------------------------------------------------------------------------#
 
_exptl_crystal_description              block
_exptl_crystal_colour                   colorless
_exptl_crystal_size_max                 0.48
_exptl_crystal_size_mid                 0.42
_exptl_crystal_size_min                 0.26
_exptl_crystal_density_diffrn           1.3969
_exptl_crystal_density_method           'not measured'
_exptl_crystal_F_000                    1312
_exptl_special_details
;
 1440 frames were collected on a Brucker APEX II CCD diffractometer with a 
 sample to detector distance of 50.9 mm. The counting time per frame 
 was 10 sec and the scan width per frame 0.5 deg. 
;
 
#----------------------------------------------------------------------------#
#                   ABSORPTION CORRECTION                                    #
#----------------------------------------------------------------------------#

_exptl_absorpt_coefficient_mu           0.099
_exptl_absorpt_correction_type          empirical
_exptl_absorpt_correction_T_min         0.6602  
_exptl_absorpt_correction_T_max         0.7462
_exptl_absorpt_process_details 'Sadabs 2.01 (Bruker AXS, 1999)'
 
#----------------------------------------------------------------------------#
#                   DATA COLLECTION                                          #
#----------------------------------------------------------------------------#
 
_diffrn_ambient_temperature             296(2)
_diffrn_radiation_wavelength            0.71073
_diffrn_radiation_type                  MoK\a
_diffrn_radiation_monochromator         graphite
_diffrn_radiation_probe                 x-ray
_diffrn_detector                        CCD_plate
_diffrn_measurement_device              'Bruker apex II ccd diffractometer'
_diffrn_measurement_method              omega-scan
_diffrn_standards_decay_%               ?
_diffrn_reflns_av_R_equivalents         0.0228
_diffrn_reflns_av_unetI/netI            0.0182
_diffrn_reflns_number                   21326
_diffrn_reflns_limit_h_min              -21
_diffrn_reflns_limit_h_max              22
_diffrn_reflns_limit_k_min              -16
_diffrn_reflns_limit_k_max              16
_diffrn_reflns_limit_l_min              -25
_diffrn_reflns_limit_l_max              24
_diffrn_reflns_theta_min                2.3
_diffrn_reflns_theta_max                31.6 
_diffrn_reflns_theta_full               25.2  
_diffrn_measured_fraction_theta_full
                                        0.996
_diffrn_measured_fraction_theta_max
                                        0.927
_diffrn_reflns_Laue_measured_fraction_full
                                        0.996
_diffrn_reflns_Laue_measured_fraction_max
                                        0.927
_diffrn_reflns_point_group_measured_fraction_full
                                        0.996
_diffrn_reflns_point_group_measured_fraction_max
                                        0.927
_reflns_Friedel_coverage                0
_reflns_number_total                    4584
_reflns_number_gt                       3512
_reflns_threshold_expression            'I > 2\s(I)'
 
#----------------------------------------------------------------------------#
#                   COMPUTER PROGRAMS USED                                   #
#----------------------------------------------------------------------------#
 
_computing_structure_solution   
 'SIR 2014: C. Giacovazzo et all., J. Appl. Cryst.(2015) 48, 306' 
_computing_structure_refinement         'SHELXL-2018/3 (Sheldrick, 2018)'
_computing_molecular_graphics           'Ortep for Windows (Farrugia, 2012)'
_computing_publication_material
  'WinGX publication routines (Farrugia, 2012)'
 
#----------------------------------------------------------------------------#
#                   STRUCTURE SOLUTION                                       #
#----------------------------------------------------------------------------#
 
_atom_sites_solution_primary            direct
_atom_sites_solution_secondary          difmap
_atom_sites_solution_hydrogens          difmap
 
#----------------------------------------------------------------------------#
#                   REFINEMENT INFORMATION                                   #
#----------------------------------------------------------------------------#
 
_refine_ls_structure_factor_coef        Fsqd
_refine_ls_matrix_type                  full
_refine_ls_weighting_scheme             calc
_refine_ls_weighting_details
              'w=1/[\s^2^(Fo^2^)+(0.0599P)^2^+2.0043P] where P=(Fo^2^+2Fc^2^)/3'
_refine_ls_hydrogen_treatment           refxyz
_refine_ls_extinction_method            'SHELXL-2018/3 (Sheldrick 2018)'
_refine_ls_extinction_expression
                                    Fc^*^=kFc[1+0.001xFc^2^\l^3^/sin(2\q)]^-1/4^
_refine_ls_extinction_coef              0.0069(6)
_refine_ls_number_reflns                4584
_refine_ls_number_parameters            260
_refine_ls_number_restraints            0
_refine_ls_number_constraints           0
_refine_ls_R_factor_all                 0.0643
_refine_ls_R_factor_gt                  0.0469
_refine_ls_wR_factor_ref                0.1399
_refine_ls_wR_factor_gt                 0.1252
_refine_ls_goodness_of_fit_ref          1.056
_refine_ls_restrained_S_all             1.056
_refine_ls_shift/su_max                 0
_refine_ls_shift/su_mean                0
_refine_diff_density_max                0.297
_refine_diff_density_min                -0.241
_refine_diff_density_rms                0.048
 
#----------------------------------------------------------------------------#
#                   ATOMIC TYPES, COORDINATES AND THERMAL PARAMETERS         #
#----------------------------------------------------------------------------#
 
loop_
    _atom_type_symbol
    _atom_type_description
    _atom_type_scat_dispersion_real
    _atom_type_scat_dispersion_imag
    _atom_type_scat_source
C C 0.0033 0.0016 'International Tables Vol C Tables 4.2.6.8 and 6.1.1.4'
H H 0 0 'International Tables Vol C Tables 4.2.6.8 and 6.1.1.4'
N N 0.0061 0.0033 'International Tables Vol C Tables 4.2.6.8 and 6.1.1.4'
O O 0.0106 0.006 'International Tables Vol C Tables 4.2.6.8 and 6.1.1.4'
 
loop_
    _atom_site_label
    _atom_site_type_symbol
    _atom_site_fract_x
    _atom_site_fract_y
    _atom_site_fract_z
    _atom_site_U_iso_or_equiv
    _atom_site_adp_type
    _atom_site_occupancy
    _atom_site_site_symmetry_order
    _atom_site_calc_flag
    _atom_site_refinement_flags_posn
    _atom_site_refinement_flags_adp
    _atom_site_refinement_flags_occupancy
    _atom_site_disorder_assembly
    _atom_site_disorder_group
C1 C 0.87261(9) 0.64451(13) 0.09966(7) 0.0351(3) Uani 1 1 d . . . . .
C2 C 0.95396(10) 0.60464(16) 0.08622(8) 0.0449(3) Uani 1 1 d . . . . .
C3 C 1.02304(10) 0.67915(19) 0.11020(9) 0.0537(4) Uani 1 1 d . . . . .
C4 C 1.01192(11) 0.7887(2) 0.14630(9) 0.0546(4) Uani 1 1 d . . . . .
C5 C 0.93024(10) 0.82637(16) 0.16223(8) 0.0440(3) Uani 1 1 d . . . . .
C6 C 0.86097(9) 0.75367(12) 0.13866(7) 0.0346(3) Uani 1 1 d . . . . .
C7 C 0.76751(8) 0.76473(11) 0.15003(7) 0.0315(3) Uani 1 1 d . . . . .
C8 C 0.72742(8) 0.67295(12) 0.09345(7) 0.0330(3) Uani 1 1 d . . . . .
C9 C 0.64802(9) 0.70659(14) 0.07022(8) 0.0388(3) Uani 1 1 d . . . . .
C10 C 0.63522(9) 0.82455(14) 0.11337(8) 0.0388(3) Uani 1 1 d . . . . .
C11 C 0.60344(10) 0.80182(14) 0.19490(8) 0.0411(3) Uani 1 1 d . . . . .
C12 C 0.63934(11) 0.89855(16) 0.25248(10) 0.0506(4) Uani 1 1 d . . . . .
C13 C 0.73255(11) 0.85586(16) 0.27900(9) 0.0475(4) Uani 1 1 d . . . . .
C14 C 0.74435(10) 0.73685(13) 0.23496(7) 0.0368(3) Uani 1 1 d . . . . .
C15 C 0.65229(10) 0.69200(13) 0.22649(8) 0.0400(3) Uani 1 1 d . . . . .
C17 C 0.77867(10) 0.49195(12) 0.02735(8) 0.0394(3) Uani 1 1 d . . . . .
C18 C 0.67400(14) 0.38600(19) -0.05193(13) 0.0630(5) Uani 1 1 d . . . . .
C19 C 0.57974(16) 0.3728(2) -0.06039(14) 0.0707(6) Uani 1 1 d . . . . .
N1 N 0.79120(7) 0.59012(10) 0.07626(6) 0.0358(3) Uani 1 1 d . . . . .
O1 O 0.72183(6) 0.87223(8) 0.12572(6) 0.0376(2) Uani 1 1 d . . . . .
O2 O 0.62484(9) 0.59516(11) 0.24477(8) 0.0598(3) Uani 1 1 d . . . . .
O3 O 0.83624(8) 0.42980(11) 0.00762(7) 0.0557(3) Uani 1 1 d . . . . .
O4 O 0.69560(7) 0.47626(10) 0.00742(6) 0.0468(3) Uani 1 1 d . . . . .
H2 H 0.9614(12) 0.5310(18) 0.0602(11) 0.056 Uiso 1 1 d . U . . .
H3 H 1.0795(13) 0.6546(18) 0.0981(11) 0.056 Uiso 1 1 d . U . . .
H4 H 1.0603(13) 0.8426(18) 0.1617(11) 0.056 Uiso 1 1 d . U . . .
H5 H 0.9232(12) 0.9026(18) 0.1891(11) 0.056 Uiso 1 1 d . U . . .
H9 H 0.6051(12) 0.6672(18) 0.0341(11) 0.056 Uiso 1 1 d . U . . .
H10 H 0.5996(12) 0.8853(18) 0.0830(11) 0.056 Uiso 1 1 d . U . . .
H11 H 0.5421(14) 0.793(2) 0.1904(12) 0.07 Uiso 1 1 d . U . . .
H12A H 0.6029(14) 0.9020(19) 0.2970(13) 0.07 Uiso 1 1 d . U . . .
H12B H 0.6391(14) 0.978(2) 0.2274(13) 0.07 Uiso 1 1 d . U . . .
H13A H 0.7388(14) 0.840(2) 0.3330(13) 0.07 Uiso 1 1 d . U . . .
H13B H 0.7759(14) 0.916(2) 0.2669(12) 0.07 Uiso 1 1 d . U . . .
H14 H 0.7862(14) 0.680(2) 0.2601(13) 0.07 Uiso 1 1 d . U . . .
H18A H 0.7011(14) 0.313(2) -0.0350(12) 0.07 Uiso 1 1 d . U . . .
H18B H 0.7014(14) 0.415(2) -0.0993(13) 0.07 Uiso 1 1 d . U . . .
H19A H 0.5590(14) 0.345(2) -0.0140(14) 0.07 Uiso 1 1 d . U . . .
H19B H 0.5531(14) 0.446(2) -0.0766(13) 0.07 Uiso 1 1 d . U . . .
H19C H 0.5642(14) 0.316(2) -0.0992(13) 0.07 Uiso 1 1 d . U . . .
 
loop_
    _atom_site_aniso_label
    _atom_site_aniso_U_11
    _atom_site_aniso_U_22
    _atom_site_aniso_U_33
    _atom_site_aniso_U_23
    _atom_site_aniso_U_13
    _atom_site_aniso_U_12
C1 0.0352(7) 0.0430(7) 0.0279(5) 0.0038(5) 0.0071(5) 0.0072(5)
C2 0.0403(8) 0.0582(9) 0.0371(7) -0.0002(6) 0.0094(5) 0.0154(7)
C3 0.0341(8) 0.0849(13) 0.0430(8) -0.0008(8) 0.0089(6) 0.0127(8)
C4 0.0361(8) 0.0832(12) 0.0448(8) -0.0066(8) 0.0061(6) -0.0052(8)
C5 0.0384(7) 0.0579(9) 0.0361(7) -0.0047(6) 0.0062(5) -0.0013(6)
C6 0.0328(6) 0.0438(7) 0.0279(5) 0.0023(5) 0.0069(4) 0.0049(5)
C7 0.0327(6) 0.0332(6) 0.0296(5) 0.0012(4) 0.0080(4) 0.0044(5)
C8 0.0355(6) 0.0367(6) 0.0281(5) -0.0014(4) 0.0095(4) 0.0026(5)
C9 0.0345(7) 0.0491(8) 0.0333(6) -0.0032(5) 0.0062(5) 0.0029(6)
C10 0.0338(7) 0.0421(7) 0.0413(7) 0.0029(5) 0.0075(5) 0.0076(5)
C11 0.0363(7) 0.0442(7) 0.0453(7) -0.0068(6) 0.0167(6) 0.0016(6)
C12 0.0512(9) 0.0469(8) 0.0567(9) -0.0161(7) 0.0214(7) 0.0011(7)
C13 0.0531(9) 0.0519(9) 0.0393(7) -0.0129(6) 0.0133(6) -0.0026(7)
C14 0.0417(7) 0.0409(7) 0.0290(6) 0.0004(5) 0.0101(5) 0.0035(6)
C15 0.0478(8) 0.0422(7) 0.0328(6) -0.0016(5) 0.0184(5) -0.0011(6)
C17 0.0476(8) 0.0351(6) 0.0370(6) 0.0000(5) 0.0128(5) 0.0029(6)
C18 0.0695(13) 0.0530(10) 0.0668(12) -0.0219(9) 0.0074(9) -0.0078(9)
C19 0.0746(14) 0.0765(14) 0.0607(12) -0.0057(10) 0.0044(10) -0.0277(12)
N1 0.0365(6) 0.0383(6) 0.0338(5) -0.0032(4) 0.0098(4) 0.0054(4)
O1 0.0364(5) 0.0341(5) 0.0435(5) 0.0060(4) 0.0108(4) 0.0051(4)
O2 0.0665(8) 0.0507(7) 0.0658(7) 0.0109(6) 0.0263(6) -0.0095(6)
O3 0.0574(7) 0.0451(6) 0.0663(7) -0.0132(5) 0.0144(6) 0.0131(5)
O4 0.0487(6) 0.0458(6) 0.0475(6) -0.0115(4) 0.0120(4) -0.0041(5)
 
 
#----------------------------------------------------------------------------#
#                   MOLECULAR GEOMETRY                                       #
#----------------------------------------------------------------------------#
 
_geom_special_details
;
 All esds (except the esd in the dihedral angle between two l.s. planes)
 are estimated using the full covariance matrix.  The cell esds are taken
 into account individually in the estimation of esds in distances, angles
 and torsion angles; correlations between esds in cell parameters are only
 used when they are defined by crystal symmetry.  An approximate (isotropic)
 treatment of cell esds is used for estimating esds involving l.s. planes.
;
loop_
    _geom_bond_atom_site_label_1
    _geom_bond_atom_site_label_2
    _geom_bond_distance
    _geom_bond_site_symmetry_2
    _geom_bond_publ_flag
C1 C2 1.3788(19) . ?
C1 C6 1.3998(19) . ?
C1 N1 1.4256(18) . ?
C2 C3 1.385(3) . ?
C3 C4 1.378(3) . ?
C4 C5 1.388(2) . ?
C5 C6 1.374(2) . ?
C6 C7 1.4892(18) . ?
C7 O1 1.4248(15) . ?
C7 C8 1.5046(18) . ?
C7 C14 1.5794(17) . ?
C8 C9 1.3165(19) . ?
C8 N1 1.3997(16) . ?
C9 C10 1.522(2) . ?
C10 O1 1.4432(17) . ?
C10 C11 1.5612(19) . ?
C11 C15 1.505(2) . ?
C11 C12 1.531(2) . ?
C12 C13 1.553(3) . ?
C13 C14 1.537(2) . ?
C14 C15 1.509(2) . ?
C15 O2 1.2023(18) . ?
C17 O3 1.2013(17) . ?
C17 O4 1.3177(19) . ?
C17 N1 1.3776(17) . ?
C18 O4 1.449(2) . ?
C18 C19 1.467(3) . ?
 
loop_
    _geom_angle_atom_site_label_1
    _geom_angle_atom_site_label_2
    _geom_angle_atom_site_label_3
    _geom_angle
    _geom_angle_site_symmetry_1
    _geom_angle_site_symmetry_3
    _geom_angle_publ_flag
C2 C1 C6 121.10(14) . . ?
C2 C1 N1 128.49(13) . . ?
C6 C1 N1 110.38(11) . . ?
C1 C2 C3 117.30(15) . . ?
C4 C3 C2 121.97(15) . . ?
C3 C4 C5 120.50(17) . . ?
C6 C5 C4 118.24(15) . . ?
C5 C6 C1 120.81(13) . . ?
C5 C6 C7 131.35(12) . . ?
C1 C6 C7 107.77(12) . . ?
O1 C7 C6 119.66(11) . . ?
O1 C7 C8 101.50(10) . . ?
C6 C7 C8 102.10(10) . . ?
O1 C7 C14 106.75(10) . . ?
C6 C7 C14 114.60(11) . . ?
C8 C7 C14 111.26(10) . . ?
C9 C8 N1 141.35(13) . . ?
C9 C8 C7 109.39(12) . . ?
N1 C8 C7 108.53(11) . . ?
C8 C9 C10 104.52(12) . . ?
O1 C10 C9 102.80(10) . . ?
O1 C10 C11 106.98(11) . . ?
C9 C10 C11 112.06(12) . . ?
C15 C11 C12 100.34(13) . . ?
C15 C11 C10 105.56(11) . . ?
C12 C11 C10 110.70(13) . . ?
C11 C12 C13 104.93(12) . . ?
C14 C13 C12 105.15(12) . . ?
C15 C14 C13 99.93(12) . . ?
C15 C14 C7 105.53(11) . . ?
C13 C14 C7 110.25(11) . . ?
O2 C15 C11 129.04(15) . . ?
O2 C15 C14 128.40(15) . . ?
C11 C15 C14 102.43(12) . . ?
O3 C17 O4 126.05(14) . . ?
O3 C17 N1 123.77(14) . . ?
O4 C17 N1 110.17(11) . . ?
O4 C18 C19 107.68(17) . . ?
C17 N1 C8 125.45(12) . . ?
C17 N1 C1 125.27(11) . . ?
C8 N1 C1 107.05(11) . . ?
C7 O1 C10 100.07(10) . . ?
C17 O4 C18 115.77(13) . . ?
 
_iucr_refine_instructions_details
;
TITL silvia99i in C2/c
    shelx.res
    created by SHELXL-2018/3 at 14:10:46 on 22-Oct-2019
CELL  0.71073  15.5488  11.0149  17.3599   90.000   95.236   90.000
ZERR     8.00   0.0007   0.0005   0.0008    0.000    0.001    0.000
LATT   7
SYMM  - X,   Y, 1/2 - Z
SFAC  C    H    N    O
UNIT  144 136 8 32
MERG   2
FMAP   2
PLAN   20
acta
LIST   4
L.S.  20
WGHT    0.059900    2.004300
EXTI    0.006887
FVAR       0.13673
C1    1    0.872609    0.644508    0.099657    11.00000    0.03522    0.04297 =
         0.02789    0.00375    0.00706    0.00719
C2    1    0.953959    0.604644    0.086216    11.00000    0.04034    0.05824 =
         0.03714   -0.00019    0.00940    0.01544
C3    1    1.023037    0.679152    0.110200    11.00000    0.03413    0.08485 =
         0.04298   -0.00075    0.00893    0.01272
C4    1    1.011917    0.788718    0.146300    11.00000    0.03610    0.08325 =
         0.04481   -0.00662    0.00610   -0.00519
C5    1    0.930239    0.826372    0.162229    11.00000    0.03836    0.05793 =
         0.03611   -0.00465    0.00621   -0.00129
C6    1    0.860970    0.753672    0.138662    11.00000    0.03284    0.04378 =
         0.02793    0.00230    0.00694    0.00486
C7    1    0.767514    0.764730    0.150035    11.00000    0.03273    0.03324 =
         0.02962    0.00116    0.00804    0.00444
C8    1    0.727419    0.672953    0.093452    11.00000    0.03547    0.03669 =
         0.02811   -0.00136    0.00947    0.00260
C9    1    0.648022    0.706586    0.070225    11.00000    0.03447    0.04907 =
         0.03330   -0.00325    0.00622    0.00287
C10   1    0.635218    0.824553    0.113375    11.00000    0.03378    0.04214 =
         0.04133    0.00287    0.00754    0.00762
C11   1    0.603438    0.801818    0.194898    11.00000    0.03627    0.04415 =
         0.04527   -0.00677    0.01668    0.00163
C12   1    0.639343    0.898546    0.252478    11.00000    0.05119    0.04689 =
         0.05674   -0.01605    0.02141    0.00115
C13   1    0.732551    0.855860    0.278998    11.00000    0.05306    0.05188 =
         0.03931   -0.01291    0.01332   -0.00257
C14   1    0.744354    0.736846    0.234961    11.00000    0.04174    0.04086 =
         0.02901    0.00042    0.01015    0.00347
C15   1    0.652291    0.692005    0.226487    11.00000    0.04776    0.04219 =
         0.03284   -0.00162    0.01841   -0.00107
C17   1    0.778673    0.491951    0.027350    11.00000    0.04764    0.03514 =
         0.03698    0.00003    0.01275    0.00290
C18   1    0.673999    0.385996   -0.051934    11.00000    0.06947    0.05298 =
         0.06684   -0.02186    0.00738   -0.00781
C19   1    0.579737    0.372826   -0.060388    11.00000    0.07462    0.07646 =
         0.06071   -0.00573    0.00442   -0.02771
N1    3    0.791200    0.590121    0.076258    11.00000    0.03651    0.03832 =
         0.03380   -0.00319    0.00977    0.00539
O1    4    0.721832    0.872232    0.125724    11.00000    0.03644    0.03412 =
         0.04352    0.00601    0.01082    0.00514
O2    4    0.624843    0.595155    0.244769    11.00000    0.06648    0.05067 =
         0.06582    0.01087    0.02627   -0.00954
O3    4    0.836239    0.429802    0.007624    11.00000    0.05740    0.04513 =
         0.06627   -0.01320    0.01441    0.01309
O4    4    0.695604    0.476260    0.007422    11.00000    0.04865    0.04581 =
         0.04748   -0.01151    0.01199   -0.00414
H2    2    0.961352    0.531031    0.060181    11.00000   -1.20000
H3    2    1.079462    0.654591    0.098113    11.00000   -1.20000
H4    2    1.060288    0.842625    0.161702    11.00000   -1.20000
H5    2    0.923160    0.902590    0.189070    11.00000   -1.20000
H9    2    0.605066    0.667215    0.034133    11.00000   -1.20000
H10   2    0.599617    0.885303    0.083045    11.00000   -1.20000
H11   2    0.542078    0.792800    0.190389    11.00000   -1.50000
H12A  2    0.602916    0.901965    0.297005    11.00000   -1.50000
H12B  2    0.639056    0.978361    0.227424    11.00000   -1.50000
H13A  2    0.738847    0.839978    0.332963    11.00000   -1.50000
H13B  2    0.775850    0.916165    0.266874    11.00000   -1.50000
H14   2    0.786155    0.679752    0.260076    11.00000   -1.50000
H18A  2    0.701132    0.313340   -0.034953    11.00000   -1.50000
H18B  2    0.701365    0.414813   -0.099251    11.00000   -1.50000
H19A  2    0.559017    0.345160   -0.013967    11.00000   -1.50000
H19B  2    0.553052    0.445698   -0.076602    11.00000   -1.50000
H19C  2    0.564160    0.315592   -0.099180    11.00000   -1.50000
HKLF    4
 
 
 
 
REM  silvia99i in C2/c
REM wR2 = 0.1399, GooF = S = 1.056, Restrained GooF = 1.056 for all data
REM R1 = 0.0469 for 3512 Fo > 4sig(Fo) and 0.0643 for all 4584 data
REM 260 parameters refined using 0 restraints
 
END
 
WGHT      0.0599      2.0025
 
REM Highest difference peak  0.297,  deepest hole -0.241,  1-sigma level  0.048
Q1    1   0.6240  0.7384  0.2044  11.00000  0.05    0.30
Q2    1   0.7523  0.7165  0.1192  11.00000  0.05    0.27
Q3    1   0.8798  0.6931  0.1271  11.00000  0.05    0.24
Q4    1   0.6206  0.8462  0.2305  11.00000  0.05    0.23
Q5    1   0.6298  0.8160  0.1623  11.00000  0.05    0.23
Q6    1   0.9115  0.6200  0.0967  11.00000  0.05    0.23
Q7    1   0.6453  0.7561  0.0978  11.00000  0.05    0.23
Q8    1   0.7635  0.7462  0.1907  11.00000  0.05    0.23
Q9    1   0.9002  0.7790  0.1600  11.00000  0.05    0.22
Q10   1   0.7474  0.8171  0.1424  11.00000  0.05    0.21
Q11   1   0.7005  0.7060  0.2297  11.00000  0.05    0.21
Q12   1   1.0018  0.7460  0.1099  11.00000  0.05    0.21
Q13   1   0.9826  0.6551  0.0801  11.00000  0.05    0.20
Q14   1   0.7561  0.6218  0.0888  11.00000  0.05    0.19
Q15   1   0.7602  0.6373  0.0689  11.00000  0.05    0.19
Q16   1   0.8714  0.4806  0.0023  11.00000  0.05    0.19
Q17   1   1.0011  0.7216  0.1370  11.00000  0.05    0.19
Q18   1   0.7249  0.8015  0.2491  11.00000  0.05    0.18
Q19   1   0.6703  0.3593 -0.0088  11.00000  0.05    0.18
Q20   1   0.5542  0.3960 -0.1125  11.00000  0.05    0.18
;
 
# END of CIF
